# Supplementary material for: Uterine cyclin A2–deficient mice as a model of female early pregnancy loss
Source: J Clin Invest. 2024 Sep 12;134(22):e163796. doi: 10.1172/JCI163796 (PMC11563677; doi:10.1172/JCI163796)
Supplement: Supporting data values [file jci-134-163796-s185.xlsx]

## Sheet: Figure 1
	Fig 1B					Fig 1E
	Preg		NP			Preg		NP
	EPI	ST	EPI	ST		EPI	ST	EPI	ST
	60	175	15	50		40	125	40	100
	40	125	25	75		15	100	5	20
	75	175	25	50		30	150	15	50
	40	200	20	60		75	100	25	50
	50	175	25	75		40	125	20	50
	40	125	10	25		50	175	10	25
	30	175	5	25		50	150	5	10
	30	125	10	15		40	150	15	75
	25	150	40	125		50	175	10	40
	20	100	10	50		40	150	20	100
	35	200	20	100		65	175	10	50
	25	175	25	75		60	200	10	75
	35	75	15	20		50	175
	40	200				75	150
	20	175
	25	150
	20	225
	Fig. 1C					Fig. 1F
	EP					LP
	Preg	NP				Preg	NP
	7.36098	4.36863				5.49653	6.94261
	7.77983	10.4139				6.04799	4.77444
	3.99378	7.85012				7.38874	9.32721
	5.51514	6.55959				3.65497	9.36631
	5.07061					7.35269	6.52484
	8.86062					3.5952	8.11057
	7.58903					7.10602	7.24778
						5.73816	5.27035
						4.60132	8.00161
						3.5756	7.74509
						4.94518
						3.90285
						6.80756
						1.46971

## Sheet: Figure 2
	Fig 2A			Fig 2C			Fig 2D			Fig 2E
	Ccna2 fl/fl	Ccna2 d/d		Ccna2 fl/fl	Ccna2 fl/fl		Ccna2 fl/fl	Ccna2 d/d		Ccna2 fl/fl	Ccna2 d/d
	8	0		9	8		0.511	0.111		53	6.5
	8	0		7	8		0.592	0.155		56	16.5
	6	0		5	5		0.37	0.166		90	25
	7	0		9	8		0.82	0.145		42.5	4.5
	7	0		7	5		0.506	0.082
	9	0		8	6		0.51	0.2
	10	0
	11	0

## Sheet: Figure 3
	Fig 3E		Fig 3F		Fig 3 G		Fig 3H
	Tnc		Ccn2		Ovgp1		Klf15
	Ccna2 fl/fl	Ccna2 d/d	Ccna2 fl/fl	Ccna2 d/d	Ccna2 fl/fl	Ccna2 d/d	Ccna2 fl/fl	Ccna2 d/d
	0.9592	2.80105	1	3.83882	1.4083	0.117199	1.081	0.304721
	1.0184	2.03484	0.792107	1.9543	1.0275	0.0367358	1.032	0.418163
	0.8735	4.69629	0.917055	1.52837	1.1766	0.239582	0.9939	0.529908
	1.0734	4.37717	0.818899	3.114	0.7271	0.538343	0.9103	0.384652
	1.0857	2.18859	0.98762	2.49292	0.9679	0.408951	0.8956	0.305873
	0.9857	1.71713	1.35873	1.678	0.6881	0.234881	1.086	0.241705

## Sheet: Figure 4
	Fig 4A	Ut weights
	0h fl/fl	0.068	0.074	0.071	0.064	0.091	0.073
	0h d/d	0.028	0.028	0.02	0.03	0.022	0.024
	6h fl/fl	0.104	0.093	0.117	0.093	0.08	0.11
	6h d/d	0.041	0.046	0.022	0.03	0.024	0.037
	24h fl/fl	0.16	0.189	0.165	0.177	0.174	0.162
	24h d/d	0.074	0.064	0.043	0.038	0.035	0.045
	Fig 4C	Cstb
	0h fl/fl	0.954	1.14	0.966	0.92	1.02	1.03
	0h d/d	0.765	0.872	1.01	0.885	0.81	0.953
	6h fl/fl	6.15	8.45	12.6	9.8	6.1	5.2
	6h d/d	12.3	4.3	6.6	6.1	3.1	5.96
	24h fl/fl	2	2.7	2	2.2	1.98	2.1
	24h d/d	2.16	2.03	1.71	3.16	1.36	1.4
	Fig 4D	Serpine1
	0h fl/fl	0.96	0.9	0.93	1.07	1.15
	0h d/d	0.96	2.81	1.9	0.85	0.46
	6h fl/fl	3.17	4.71	4.55	2.32	2.23
	6h d/d	5.73	3.32	4.8	4.05	2.17
	24h fl/fl	0.85	1.71	1.59	1.76	0.69	1.01
	24h d/d	1.3	0.83	2.19	4.43	1.87	0.69
	Fig 4E	Timp1
	0h fl/fl	1	0.94	0.97	1.04	1.05
	0h d/d	1.36	1.74	1.24	1.24	0.82
	6h fl/fl	8.25	15	22.6	21.8	13.2	13.6
	6h d/d	27.7	5.44	23.5	21.5	20.3	11.25
	24h fl/fl	7	8.47	8.1	12.26	7.74	6.95
	24h d/d	12.7	12.5	11.8	14.4	9.4	8.05
	Fig 4F	Timp3
	0h fl/fl	0.84	0.9	0.87	0.73	1.2	1.5
	0h d/d	0.15	0.51	1.46	1.21	0.5	0.32
	6h fl/fl	0.3	1.2	2.4	2.3	0.93	1.2
	6h d/d	3.6	1.6	2.5	3.4	1.38	0.57
	24h fl/fl	0.39	0.3	0.57	0.58	0.32	0.247
	24h d/d	0.43	0.35	0.47	0.5	0.43	0.47
	Fig 4G	Fgf10
	0h fl/fl	0.091	0.89	0.92	1.07	1.21
	0h d/d	0.28	0.42	0.78	0.62	0.56	0.43
	6h fl/fl	0.15	0.4	0.79	0.69	0.17	0.2
	6h d/d	0.23	0.41	0.42	0.62	0.19	0.16
	24h fl/fl	0.97	1.23	1.36	1.53	1.04	1.07
	24h d/d	0.46	0.55	0.37	0.97	0.32	0.37
	Fig 4H	Aqp5
	0h fl/fl	0.91	1.13	0.9	0.86	1.12	1.07
	0h d/d	0.84	0.942	0.792	0.807	0.655	0.4
	6h fl/fl	1.53	3.89	8.35	6.28	2.87	3.47
	6h d/d	9.93	1.76	5.06	5.21	2.48	2.46
	24h fl/fl	2.1	4.36	2.95	4.31	2.55	2.28
	24h d/d	4.23	5.1	3	3.69	2.54	2.51
	Fig 4I	Pgr
	0h fl/fl	0.826	0.736	1.32	1.33	0.925	0.861
	0h d/d	0.415071	0.341624	0.647885	0.178146	1.11169	0.233278
	6h fl/fl	6.92709	5.62415	2.09073	2.10536	3.45659	1.86257
	6h d/d	2.94558	3.38021	1.13713	0.686863	1.28954	1.01813
	24h fl/fl	2.46548	2.51754	1.12173	1.80993	1.95316	2.08287
	24h d/d	0.603358	0.104602	0.0986556	0.772937	0.425265	0.508061

## Sheet: Figure 5
	Fig 5B							Fig 5D							Fig 5f
	Ge		Le		St			Ge		Le		St			Ge		Le		St
	Ccna2 fl/fl	Ccna2 d/d	Ccna2 fl/fl	Ccna2 d/d	Ccna2 fl/fl	Ccna2 d/d		Ccna2 fl/fl	Ccna2 d/d	Ccna2 fl/fl	Ccna2 d/d	Ccna2 fl/fl	Ccna2 d/d		Ccna2 fl/fl	Ccna2 d/d	Ccna2 fl/fl	Ccna2 d/d	Ccna2 fl/fl	Ccna2 d/d
	125	50	50	25	150	100		25	75	75	75	75	100		200	75	25	0	225	125
	100	75	50	100	125	75		50	75	50	150	100	75		175	100	0	0	200	100
	150	125	50	25	100	75		50	50	25	50	50	25		150	150	0	0	200	200
	100	75	75	25	150	50		50	125	25	50	75	50		150	125	0	25	225	150
	100	50	100	25	150	50		75	50	50	100	100	125		100	125	25	25	200	150
	Fig 5g
	Ccna2 fl/fl	Ccna2 d/d
	0.8693	0.145219
	1.0365	0.262624
	1.0881	0.242642
	0.8784	0.559941
	1.0152	0.371155
	1.1033	0.54788

## Sheet: Figure 6
Fig 6A		Fig 6B		Fig 6C
Prl3c		Pl8a2		Bmp2
Ccna2 fl/fl	Ccna2 d/d	Ccna2 fl/fl	Ccna2 d/d	Ccna2 fl/fl	Ccna2 d/d
0.37	0.0433053	1.74	0.403226	1	0.4111
0.82	0.051756	1.2	0.382145	0.9873	0.2986
1.4	0.0404842	0.38	0.129953	0.8977	0.3987
1.3	0.0318192	0.64	0.0461517	1.0123	0.5134
1.11	0.0360341	1.05	0.759564	1	0.5999
0.76	0.07	0.721	0.11	1.0766	0.42134
0.747	0.0594089	1.47	0.14
1.29	0.06	0.574	0.19
1.19	0.1	0.561	0.16
	0.03		0.34
	0.02
Fig 6D		Fig 6E		Fig 6F		Fig 6G
Timp3		Serpine2		Ovgp1		Klf15
Ccna2 fl/fl	Ccna2 d/d	Ccna2 fl/fl	Ccna2 d/d	Ccna2 fl/fl	Ccna2 d/d	Ccna2 fl/fl	Ccna2 d/d
1.055	0.498067	0.8	0.665901	0.94	0.393514	1.01	0.816229
1.3	0.541233	1.04	0.947442	1.08	0.339601	1.03	0.659489
0.624	0.466838	1.02	0.721676	0.9	0.640922	0.92	0.626763
0.712	0.226316	1	0.399515	1.08	0.16438	0.97	0.299165
1.3	0.242406	1.12	0.90297		0.280464	1.04	0.528763
1.29	0.297498		1.53201		0.278869		0.489778
0.649	0.380973
1.22	0.501005
0.844	0.233971
	0.292497

## Sheet: Figure 7
	Fig 7A	CCNA2						Fig 7D
	d0	d2	d4	d6	d8	d10		dpc 0.5	dpc 2.5	dpc 6.5
	0.981	0.0431202	0.0248379	0.0740098	0.0221551	0.0574609		1.03	4.01	12.18
	0.989	0.0419167	0.0266832	0.0454081	0.031408	0.0300669		0.925	5.52	10.03
	1.02	0.0288705	0.0284586	0.0253097	0.0336322	0.0236772		1	3.23	19.8
	1	0.0423576	0.0322853	0.034655	0.032507	0.0365636		1.03	2.43	20.8
								1.02	2.4	9.03
	Fig 7B	PRL						0.98	4.1
	d0	d2	d4	d6	d8	d10
	1	2.13	2.87	3.65	3.4	3.85
	1.01	2.12	2.9	3.61	3.51	3.622
	0.987	2.36	3.11	3.55	3.79	3.69
	1.01	2.41	3.2	3.67	3.81	3.8
	Fig 7C	IGFBP1
	d0	d2	d4	d6	d8	d10
	1	2.27	2.02	3.31	2.85	3.08
	1.01	2.12	2.85	3.23	3.11	2.89
	0.997	1.9	2.57	3.38	3.39	3.11
	0.984	1.82	2.66	3.52	3.4	3.04
	Fig 7E	CCNA2
	Day 0		Day 2		Day 4
	NT siR	CCNA2 siR	NT siR	CCNA2 siR	NT siR	CCNA2 siR
	1	0.44	0.18	0.1	0.22	0.06
	1.32	0.47	0.17	0.08	0.16	0.07
	1.1	0.32	0.15	0.1	0.17	0.09
	0.9	0.28	0.14	0.06	0.14	0.1
	Fig 7F	PRL
	Day 0		Day 2		Day 4
	NT siR	CCNA2 siR	NT siR	CCNA2 siR	NT siR	CCNA2 siR
	1	0.91	2.27	1.85	2.48	2.22
	0.86	1.04	2.21	1.68	2.54	2.09
	1.07	1.07	2.06	1.59	2.5	1.96
	0.92	0.93	2.09	1.74	2.59	1.94
	Fig 7G	IGFBP1
	Day 0		Day 2		Day 4
	NT siR	CCNA2 siR	NT siR	CCNA2 siR	NT siR	CCNA2 siR
	1	1.3	2.25	1.95	2.73	2.18
	1.05	1	2.15	1.82	2.61	2.3
	0.98	0.98	2.27	1.88	2.5	1.94
	0.92	1.14	2.1	1.92	2.45	2.01

## Sheet: Suppl Figure 1
	Suppl Figure 1
	Ki67 H-Scores
		EP					LP
		P (n=14)		NP (n=12)			P (n=14)		NP (n=12)
	A	Epi	St	Epi	St			Epi	St	Epi	St
		9	30	3	3			15	35	10	20
		0	15	0	0			35	30	0	0
		30	15	0	0			15	30	5	5
		0	0	10	0			5	10	30	30
		9	9	15	30			0	10	5	0
		6	15	0	0			5	80	5	20
		0	30	30	30			3	10	20	5
		30	6	0	15			15	30	5	35
		24	6	10	15			3	30	15	35
		36	60	6	15			3	15	5	30
		15	45	24	36			25	35	0	0
		30	30	10	6			3	3	5	5
		18	24					5	50
		22	31					5	35

## Sheet: Suppl Figure 2
Suppl Figure 2
Era
	EP					LP
A	P (n=14)		NP (n=12)			P (n=14)		NP (n=12)
	Epi	St	Epi	St		Epi	St	Epi	St
	272	248	50	10		200	10	187	25
	275	225	300	300		110	300	140	75
	200	135	150	80		95	80	200	55
	250	300	190	120		300	120	150	40
	295	280	292	225		90	225	150	40
	300	260	145	70		300	70	300	193
	200	110	260	150		300	150	220	37
	200	160	250	210		250	210	300	50
	300	275	237.5	200		225	200	175	100
	275	300	173	40		175	40	250	80
	225	160	210	150		150	125	200	150
	250	200	180	120		200	150	150	100
	250	200				225	200
	295	280				200	150

## Sheet: Suppl Figure 3
Suppl Figure 3
Pgr
A	EP				B	LP
	P (n=14)		NP (n=12)			P (n=14)		NP (n=12)
	St	Epi	St	Epi		Epi	St	Epi	St
	150	150	210	285		225	195	255	105
	120	120	265	15		195	165	195	105
	210	210	15	15		195	195	255	165
	135	136	195	150		195	120	225	105
	265	265	60	15		210	120	195	105
	210	210	180	285		225	195	240	105
	15	15	30	45		195	105	195	120
	30	30	150	150		285	270	225	75
	30	30	80	80		225	225	240	195
	30	30	150	100		225	210	250	120
	15	15	125	100		255	195	225	150
	15	15	50	25		200	225	200	105
	30	30				225	180
	135	165				200	200

[truncated: 2 more sheets: Suppl Figure 4, Suppl Figure 5]
